# Supplementary material for: Human Primary Astrocytes Differently Respond to Pro- and Anti-Inflammatory Stimuli
Source: Biomedicines. 2022 Jul 22;10(8):1769. doi: 10.3390/biomedicines10081769 (PMC9331936; doi:10.3390/biomedicines10081769)
Supplement: Supplementary file 1 [file biomedicines-10-01769-s001.zip]

Archive with 1 entries (1 files):
- biomedicines-1762084-supplementary.pdf
